# Supplementary material for: The effect of treatment with a non-ionic surfactant vesicular formulation of sodium stibogluconate on host immune responses and serum metabolites in a murine model of Leishmania donovani
Source: Front Immunol. 2025 Oct 2;16:1499513. doi: 10.3389/fimmu.2025.1499513 (PMC12528065; doi:10.3389/fimmu.2025.1499513)
Supplement: Supplementary file 2 [file Table2.xlsx]

## Sheet: Supplementary Table 1
					Independent t-test
Variable	Naïve concentration	1 week p.i concentration			p-value
Oleic acid, trimethylsilyl ester [117]	0.0814426	0.0437277			0.00141123
Linoleic acid TMS [150]	0.0120647	0.00679289			0.00302542
Heptanedioic acid, bis(trimethylsilyl) ester [75]	0.00627157	0.0190978			0.009
Glycerol-1-oleate 2TMS [67]	0.00253175	0.00116979			0.014816
d-Glucose, 2,3,4,5,6-pentakis-O-(trimethylsilyl)-, o-methyloxyme, (1Z)- [205]	0.564331	0.388546			0.0148559
Valine 2TMS [144]	0.203727	0.241588			0.027682
N,O,O-Tris(trimethylsilyl)-L-threonine [117]	0.0345618	0.0268336			0.035758
Adipate 2TMS [111]	0.00124274	0.00468939			0.0275704
Hexadecanoic acid, trimethylsilyl ester [117]	0.316458	0.25387			0.0648553
2,3,4-Trihydroxybutyric acid tetrakis(trimethylsilyl) deriv., (, (R*,R*)-) [147]	0.00269327	0.0049173			0.0542777
Azelaic acid 2TMS [55]	0.0351617	0.118818			0.0483182
Leucine 2TMS [158]	0.200613	0.247862			0.0629049
Glycerol, tris(trimethylsilyl) ether [205]	0.165435	0.116075			0.0795083
Lactic acid 2TMS [117]	1.80953	1.99798			0.0939655
Sebacic acid 2TMS [75]	0.00461953	0.0108265			0.0615758
Ribitol (oop) 5TMS [147]	0.0475913	0.0328778			0.0937489
(Methoxymethyl)trimethylsilane [70]	0.00146311	0.00375498			0.0772458
L-Isoleucine, N-(trimethylsilyl)-, trimethylsilyl ester [158]	0.0993794	0.11759			0.141988
Octadecanoic-Acid [117]	0.136123	0.119984			0.174053
Tris(trimethylsilyl)borate [221]	0.0291063	0.0420447			0.148313
Phenylalanine 2TMS [218]	0.0100097	0.0133302			0.208063
Serine 3TMS [204]	0.0284367	0.0229039			0.272598
Myo-Inositol, 1,2,3,4,5,6-hexakis-O-(trimethylsilyl)- [73]	0.122571	0.106789			0.265472
d-Glucose, 2,3,4,5,6-pentakis-O-(trimethylsilyl)-, o-methyloxyme, (1E)- [205]	1.12384	0.992776			0.277522
D-(+)-Talofuranose, pentakis(trimethylsilyl) ether (isomer 2) [217]	0.014113	0.00170669			0.249893
Aminomalonic acid, tris(trimethylsilyl)- [73]	0.0279245	0.0195093			0.296755
D-(+)-Xylose, tetrakis(trimethylsilyl) ether, methyloxime (syn) [103]	0.00094933	0.000454313			0.300383
Tyrosine 2TMS [179]	0.0141074	0.0198326			0.342756
2,3,4-Trihydroxybutyric acid tetrakis(trimethylsilyl) deriv., (, (R*,R*)-) [73]	0.0356046	0.0299682			0.435669
Galactose (toe) 5TMS [148]	0.000476811	4.67313e-05			0.364561
L-Proline, 5-oxo-1-(trimethylsilyl)-, trimethylsilyl ester [156]	0.181721	0.196704			0.520646
Urea 3TMS [147]	0.0444062	0.0640907			0.483935
Propanoic acid, 2-(methoxyimino)-, trimethylsilyl ester [174]	0.081216	0.0931789			0.544817
1-Monopalmitin 2TMS [73]	0.00939339	0.00853074			0.557296
Butanedioic acid, bis(trimethylsilyl) ester [148]	0.034837	0.0294213			0.601391
Gluconic acid 6TMS [147]	0.00661388	0.00798664			0.66955
Acetic acid, [(trimethylsilyl)oxy]-, trimethylsilyl ester [73]	0.0714273	0.0792296			0.693711
3-Hydroxyisobutyric acid 2TMS [103]	0.00328592	0.00228542			0.67402
cis-4,7,10,13,16,19-Docosahexaenoic acid, trimethylsilyl ester [91]	0.0151007	0.0136479			0.674269
Urea 2TMS [56]	0.0139286	0.0119477			0.758086
Ribitol (oop) 5TMS [73]	0.00560777	0.0070833			0.751359
l-Alanine, N-(trimethylsilyl)-, trimethylsilyl ester [116]	0.437128	0.420781			0.776126
N,N-dimethylphenylalanine (1 TMS) [116]	0.162535	0.15155			0.86952
Uridine 3TMS [217]	0.00271488	0.00294545			0.876535
Glycine, N-(trimethylsilyl)-, trimethylsilyl ester [102]	0.0274856	0.0299596			0.898406
1-Monostearin 2TMS [73]	0.00732162	0.00728516			0.967846
1,5-Anhydro-D-sorbitol, tetrakis(trimethylsilyl) ether [73]	0.109487	0.109587			0.995255

## Sheet: Supplementary Table 2
Metabolite Name (PubChem ID)	Interaction Effect (p-value)	Week 3 p.i. (2 weeks p.t.)	Week 5 p.i. (4 weeks p.t.)	Week 7 p.i. (6 weeks p.t.)	Week 8 p.i. (7 weeks p.t.)
1,5-Anhydro-D-sorbitol (529471)	0.354	-0.0107	0.0073	0.0053	0.0059
3-Hydroxyisobutyric acid (87)	0.363	0.0018	-0.0007	-0.0003	0.0022
Adipate (200164)	0.947	0.0004	-0.0034	-0.0001	0
Azelic acid (135329727)	0.928	0.0079	-0.0396	0.0004	0
Docosa-4,7,10,13,16,19-hexaenoic acid (91696460)	0.801	-0.001	0.0007	0.0012	0
Galactose (522260)	0.402	5.422e-05	-0.0002	-0.0001548	-0.0457766
Glucose	0.667	0.1355	-0.0447	0.0209	0.0374
Glucose (5793)	0.305	0.467	-0.8182	0.2058	0.19145
Glycerol-1-oleate (5283468)	0.96	-0.0002	0.0001	0.0001	0.00014
Glycine (530141)	0.058	0.0103	0.0118	0.0115	0.02705
Heptanedioic acid (385)	0.903	0.001	-0.0069	0.0004	0.00101
Lactic acid (612)	0.021	0.659	-1.661	-0.3014	2.18688
Linoleic acid (5280450)	0.969	-0.001	-0.0001	-0.0007	-0.00066
Oleic acid (445639)	0.917	0.0046	-0.0013	0.0038	-0.00154
Propanoic acid (1032)	0.173	0.0421	0.00176	0.0108	0
Ribitol (6912)	0.52	-0.0039	-0.0043	-0.0001	-0.00131
Ribitol 5TMS	0.549	0.0108	-0.0104	-0.0106	-0.00095
Sebacic acid (5192)	0.998	0.0008	0.0006	0	0
Succinic acid (1110)	0.354	0.0111	-0.0128	-0.0006	0.00102
Talofuranose (522381)	0.798	-0.023	-0.0278	0.0012	-0.0042
Urea 2TMS	0.546	0.0299	-0.0022	0.0038	0.01218
Urea 3TMS (521934)	0.638	0.0356	0.0134	-0.0133	0.02125
Uridine (524952)	0.216	0.0005	-0.0014	0.0001	0.00012
Xylose (5366541)	0.402	0.0002	0.0001	-0.0057	-0.00448

## Sheet: Detail info of Table 2
Metabolite Name (PubChem ID)	Interaction Effect (p-value)	Week 3 p.i. (2 weeks p.t.) Concentration and Standard deviation		Week 5 p.i. (4 weeks p.t.) Concentration and Standard deviation		Week 7 p.i. (6 weeks p.t.)		Week 8 p.i. (7 weeks p.t.)
		SSG-NIV	Control	SSG-NIV	Control	SSG-NIV	Control	SSG-NIV	Control
1,5-Anhydro-D-sorbitol (529471)	0.354	0.0666	0.0773	0.0779	0.0706	0.1102	0.1049	0.1102	0.1043
3-Hydroxyisobutyric acid (87)	0.363	0.0041	0.0023	0.0026	0.0033	0.0019	0.0022	0.0041	0.0019
Adipate (200164)	0.947	0.003	0.0026	0.0197	0.0231	0.0005	0.0006	0.0004	0.0004
Azelic acid (135329727)	0.928	0.0589	0.051	0.2868	0.3264	0.0036	0.0032	0.0004	0.0004
Docosa-4,7,10,13,16,19-hexaenoic acid (91696460)	0.801	0.009	0.01	0.0191	0.0184	0.0145	0.0133	0.0119	0.0119
Galactose (522260)	0.402	0.0001	4.578e-05	0.0002	0.0004	4.52e-05	0.0002	5.34e-05	0.04583
Glucose	0.667	0.5045	0.369	0.5032	0.5479	0.5472	0.5263	0.4806	0.4432
Glucose (5793)	0.305	1.795	1.328	1.0394	1.8576	1.931	1.7252	1.4425	1.25105
Glycerol-1-oleate (5283468)	0.96	0.0005	0.0007	0.0012	0.0011	0.0025	0.0024	0.0026	0.00246
Glycine (530141)	0.058	0.0213	0.011	0.0263	0.0145	0.0245	0.013	0.036	0.00895
Heptanedioic acid (385)	0.903	0.012	0.011	0.0384	0.0453	0.0026	0.0022	0.0021	0.00109
Lactic acid (612)	0.021	5.741	5.082	3.8373	5.4983	4.5659	4.8673	5.0039	2.81702
Linoleic acid (5280450)	0.969	0.006	0.007	0.0128	0.0129	0.0086	0.0093	0.0102	0.01086
Oleic acid (445639)	0.917	0.0486	0.044	0.0842	0.0855	0.0635	0.0597	0.0554	0.05694
Propanoic acid (1032)	0.173	0.1061	0.064	0.0321	0.03034	0.0552	0.0444	0.0344	0.0344
Ribitol 5TMS	0.549	0.0021	0.006	0.0046	0.0089	0.0039	0.004	0.0045	0.00581
Ribitol (6912)	0.52	0.0408	0.03	0.0451	0.0555	0.0355	0.0461	0.0311	0.03205
Sebacic acid (5192)	0.998	0.0048	0.004	0.025	0.0244	0.0031	0.0031	0.0031	0.0031
Succcinic acid (1110)	#N/A	0.0311	0.02	0.0399	0.0527	0.0193	0.0199	0.0208	0.01978
Talofuranose (522381)	0.798	0.003	0.026	0.0039	0.0317	0.0039	0.0027	0.0254	0.0296
Urea 2TMS	0.546	0.0509	0.021	0.0134	0.0156	0.0235	0.0197	0.0274	0.01522
Urea 3TMS (521934)	0.638	0.0936	0.058	0.0348	0.0214	0.037	0.0503	0.0496	0.02835
Uridine (524952)	0.216	0.0025	0.002	0.0021	0.0035	0.0008	0.0007	0.001	0.00088
Xylose (5366541)	0.402	0.0007	0.0005	0.0008	0.0007	0.0009	0.0066	0.001	0.00548

## Sheet: Supplementary Table 3
Supplementary Table 1: Key metabolite markers describing the variation in sera between naïve mice and L. donovani infected mice at week 1 post-infection.
Metabolite Name (PubChem ID)	Levels and standard deviation in parentheses		Independent t-test	Cohen’s	Direction relative to infection
	Naïve samples	Infected samples	(p-value)	d-value
Oleic acid (445639)	0.081 (0.010)	0.044 (0.017)	0	2.247	Downregulated
Linoleic acid (5280450)	0.012 (0.003)	0.007 (0.002)	0	2.047	Downregulated
Glycerol-1-oleate (5283468)	0.003 (0.001)	0.001 (0.001)	0.01	1.533	Downregulated
Ribitol (6912)	0.048 (0.015)	0.033 (0.012)	0.09	0.981	Downregulated
Glycerol (753)	0.165 (0.048)	0.116 (0.039)	0.08	1.029	Downregulated
d-Glucose (5793)	0.564 (0.119)	0.389 (0.078)	0.01	1.482	Downregulated
L-threonine (6288)	0.035 (0.005)	0.027 (0.006)	0.04	1.349	Downregulated
Hexadecanoic acid (985)	0.316 (0.047)	0.254 (0.057)	0.06	1.102	Downregulated
Threonic acid (151152)	0.003 (0.001)	0.005 (0.002)	0.05	1.075	Upregulated
Azelic acid (135329727)	0.035 (0.028)	0.119 (0.079)	0.05	1.061	Upregulated
Leucine (6106)	0.201 (0.046)	0.248 (0.029)	0.06	1.038	Upregulated
Isoleucine (6306)	0.099 (0.016)	0.118 (0.023)	0.14	0.809	Upregulated
Lactic acid (612)	1.810 (0.165)	1.998 (0.187)	0.09	1.009	Upregulated
Heptanedioic acid (385)	0.006 (0.006)	0.019 (0.008)	0.01	1.702	Upregulated
Valine (6287)	0.204 (0.026)	0.242 (0.025)	0.03	1.456	Upregulated
Adipate (200164)	0.001 (0.001)	0.005 (0.003)	0.03	1.244	Upregulated
Sebacic acid (5192)	0.005 (0.003)	0.011 (0.006)	0.06	0.996	Upregulated

## Sheet: Supplementary Table 4
Supplementary Table 4: Differential metabolite markers in SSG-NIV-treated vs. L. donovani infected untreated control mice. The line graphs show the time-dependent concentration shifts of the identified metabolites.
Metabolite Name	Interaction Effect	Direction of the treated group compared to control
(PubChem ID)	(p-value)	Week 3 PI	Week 5 PI	Week 7 PI	Week 8 PI
		(2 weeks PT)	(4 weeks PT)	(6 weeks PT)	(7 weeks PT)
1,5-Anhydro-D-sorbitol (529471)	0.354
3-Hydroxyisobutyric acid (87)	0.363
Adipate (200164)	0.947
Azelic acid (135329727)	0.928
Docosa-4,7,10,13,16,19-hexaenoic acid (91696460)	0.801
Galactose (522260)	0.402
Glucose	0.667
Glucose (5793)	0.305
Glycerol-1-oleate (5283468)	0.96
Glycine (530141)	0.058
Heptanedioic acid (385)	0.903
Lactic acid (612)	0.021
Linoleic acid (5280450)	0.969
Oleic acid (445639)	0.917
Propanoic acid (1032)	0.173
Ribitol (6912)	0.52
Ribitol 5TMS	0.549
Sebacic acid (5192)	0.998
Succinic acid (1110)	0.354
Talofuranose (522381)	0.798
Urea 2TMS	0.546
Urea 3TMS (521934)	0.638
Uridine (524952)	0.216
Xylose (5366541)	0.402
